# Supplementary material for: Copy number variation profile in the placental and parental genomes of recurrent pregnancy loss families
Source: Sci Rep. 2017 Mar 27;7:45327. doi: 10.1038/srep45327 (PMC5366903; doi:10.1038/srep45327)
Supplement: Supplementary Dataset 1 [file srep45327-s2.xls]

## Sheet: Supplementary Data S1
Supplementary Data S1. Characteristics of the study groups. SP, spontaneous pregnancy loss; MA, missed abortion (fetal/embryonic death); BC, biochemical loss; ETP, elective termination of pregnancy; RPL, recurrent pregnancy loss; NP, normal placenta; BMI, body-mass index; D&C, dilatation and curettage, CS, cesarean section; n/a, information not available; placental samples used in the current stu…
General parameters				Clinical history of pregnancy losses			Clinical history of live births		Clinical history of elective abortions	Placental samples used in the current study
Patient code	Age at recruitment (yrs): mother, father	Maternal BMI before pregnancy (kg/m2)	Total number of pregnancies	RPL type	Pregnancy losses (n)	Fetal age of losses (gestational weeks)	Live births (n)	Sex and birth weight (grams) of children prior index pregnancy	Elective abortions	Gestat. age (days)	Sex of index child	Method of index pregnancy termination/ delivery
RPL couples: index pregnancy ending with live birth
RPL3	38, 40	30.5	7	sec	3	6 (n/a); 8 (SP); 9 (MA)	3	F, 3510; F, 3776; F, 3670	1	286	F	vaginal
RPL11	23, 24	19.5	8	prim	6	7(MA); 8(MA) 16 (Spina bifida; hydrocephalia); 6 (MA); 9 (MA); 4(BC)	2	M, 4488; M,4990	0	287	M	vaginal
RPL12	34, 29	26.5	6	prim	4	5 (SP); 6(SP); 6(SP); 6 (SP)	2	F, 5060; F,4590	0	284	F	vaginal
RPL couples: index pregnancy ending with pregnancy loss
RPL7	30, 35	23.8	8	prim	6	n/a (SP); 6 (SP); 11 (MA); 8 (MA); 7 (MA); 7 (SP)	2	M, preterm 28 weeks; M, 3408	0	-	-	-
RPL16	31, 40	21.1	7	prim	5	9 (MA); 5 (SP); 11 (MA); 6 (MA); 7 (SP)	2	M, 3500; M, 3650	0	-	-	-
RPL45	37, 32	29.5	4	prim	3	9 (MA); 8 (SP); 9 (SP)	1	M, 4040	0	-	-	-
RPL50	32, 31	34.5	6	prim	3	7(SP); 8 (SP); 8 (SP)	3	F, 4060; F, 4720; M, 4126	0	56	M	D&C
RPL60	31, 33	24.6	8	sec	3	12 (SP); 6 (MA); 6 (SP)	5	M, n/a; M, n/a; n/a; F, 4250; n/a	0	45	F	D&C
RPL67	29, 30	23.5	5	prim	4	5 (MA); 7 (MA); 8 (MA); 6 (SP)	1	F, 2309 (diaphragmatic hernia)	0	42	F	D&C
RPL female patients: index pregnancy ending with pregnancy loss
RPL18	34, 37	21.2	9	prim	8	17 (SP); 17 (SP); 8 (SP); 17 (SP); 8 (SP); 8 (SP); 18 (SP); 19 (SP)	1	M, 4050	0	130	F	D&C
RPL63	42, 46	26.0	8	sec	7	18 (Prader-Willi syndrome); 4(BC); 6 (SP); 7 (MA); 12 (Down syndrome); 4 (BC); 10 (MA)	1	M, n/a	0	-	-	-
RPL69	25, 26	22.0	9	sec	6	7 (SP); 7 (SP); 7 (SP); 9 (MA); 6 (SP); 7 (MA)	3	M, 3400; M, 3050; M 2800	0	-	-	-
RPL71	37, 33	20.6	10	sec	7	4 (BC); 7(MA); 4 (BC); 7 (SP); 8 (MA); 9 (MA); 6 (SP)	2	M, 2900; M, 4050	1	53, 44	F, F	D&C
RPL89	31, 30	19.5	11	prim	9	6 (MA); 7 (SP); 7 (SP); 6 (MA); 5 (MA); 6 (SP); 9 (SP); 9 (MA); 7 (MA)	2	M, 3840; F, 3552	0	44, 67	M, M	D&C
RPL30	32, n/a	21.4	5	sec	3	7 (SP), 7 (SP); n/a	2	M, n/a; n/a	0	49	F	D&C
RPL70	34, n/a	35.4	6	sec	3	7 (SP); 6 (SP); 17 (SP)	3	F, 3253; F, 4150; F, 3880	0	119	F	D&C
ETP, female patients: index pregnancy ending with elective termination of pregnancy
ETP38	27, 28	23.0	4	-	1	5 (MA)	1	n/a	2	75	M	D&C
ETP39	18, 20	19.4	2	-	0	-	1	M, 4492	1	57	M	D&C
ETP40	32, 34	26.1	4	-	0	-	2	F, 2890; F, 3400	2	51	F	D&C
ETP41	33, 47	24.6	3	-	0	-	2	M, 2447; M, 3820	1	76	F	D&C
ETP42	21, 22	21.3	1	-	0	-	0	-	1	81	M	D&C
ETP45	32, 42	22.5	9	-	0	-	3	F, 2800, F 2900, F 3240	6	56	M	D&C
ETP46	24, 29	19.5	3	-	0	-	1	F, n/a	2	60	F	D&C
ETP47	30, 33	29.7	6	-	0	-	1	F, 3250	5	60	F	D&C
ETP48	19, 25	19.7	3	-	0	-	2	F, 3692; F, 3998	1	52	F	D&C
Couples: index pregnancy ending with normal term delivery
NP112	21, 34	17.4	1	-	0	-	1	M,4220	0	291	M	vaginal
NP197	21, 24	23.9	2	-	0	-	2	F, 3778; M, 3484	0	285	F	vaginal
NP199	35, 30	20.8	2	-	0	-	2	M, 3950; F, 3734	0	284	F	vaginal
NP202	18, 22	30.0	4	-	0	-	4	M, 4130; M, 3668; M, 3252; F, 3134	0	284	M	elective CS
NP205	36, 38	25.7	2	-	0	-	2	M, 3300; M, 3910	0	289	M	elective CS
NP208	34, 34	23.2	2	-	0	-	2	F, 3800; M, 3102	0	260	M	vaginal
NP214	32, 38	26.5	2	-	0	-	2	M, 3710; M, 3364	0	268	M	vaginal
NP215	37, 34	23.8	5	-	1	8 (SP)	4	M, 3480; F, 3330; F, 3385; F, 660 (preterm delivery 24 weeks, inflammation)	0	268	F	elective CS
